# Supplementary material for: Positive relationships among aboveground biomass, tree species diversity, and urban greening management in tropical coastal city of Haikou
Source: Ecol Evol. 2021 Aug 5;11(17):12204–19. doi: 10.1002/ece3.7985 (PMC8427621; doi:10.1002/ece3.7985)
Supplement: Supplementary file 1 [file ECE3-11-12204-s001.xlsx]

## Sheet: Appendix
Governmental-institutional								Industrial-commercial								Park-recreational								Residential								Transport infrastructure
Biomass(kg/m2)	Species diversity (S)	Simpson diversity index (D)	Shannon diversity index (He')	Pielou evenness index (Je)	Site age (years)	Annual maintenance frequency	Population density	Biomass(kg/m2)	Species diversity (S)	Simpson diversity index (D)	Shannon diversity index (He')	Pielou evenness index (Je)	Site age (years)	Annual maintenance frequency	Population density	Biomass(kg/m2)	Species diversity (S)	Simpson diversity index (D)	Shannon diversity index (He')	Pielou evenness index (Je)	Site age (years)	Annual maintenance frequency	Population density	Biomass(kg/m2)	Species diversity (S)	Simpson diversity index (D)	Shannon diversity index (He')	Pielou evenness index (Je)	Site age (years)	Annual maintenance frequency	Population density	Biomass(kg/m2)	Species diversity (S)	Simpson diversity index (D)	Shannon diversity index (He')	Pielou evenness index (Je)	Site age (years)	Annual maintenance frequency	Population density
7.26155	5	0.29	1.47	0.82	14	6	350	6.71	2	0.44	0.84	0.76	19	0	2000	93.78	6	0.47	1.46	1	99	20	1760	10.8857	6	0.34	1.85	0.83	19	8	680	0.657	1	0.49	0.69	1	23	6	400
7.52036	2	0.38	1.01	0.92	81	6	4000	0.429	1	0.49	0.69	1	15	4	300	92.2	5	0.36	1.34	0.97	430	10	160	10.3355	4	0.47	1.65568	1	7	10	3500	6.51	1	0.49	0.69	1	20	2	142
4.2021	1	0.38	0.92	0.84	28	3	88	4.315	1	0.49	0.69	1	24	2	164	39.5	3.67	0.3	1.02	0.88	99	11.18	200	9.32225	12	0.354023	1.03861	0.945383	11	6	3000	3.001	3	0.33	1.21	0.87	24	5	200
16.2622	2	0.36	1.5	0.83	25	2	2716	3.33	3	0.31	1.24	0.89	25	6	300	77.48	5.06	0.35	1.18	0.96	200	11	3000	7.25353	2	0.35	1.03	0.94	9	6	1000	16.531	2	0.43	0.87	0.79	25	4	1500
1.31814	3	0.31	1.21	0.87	31	6	90	7.197	3	0.34	1.18	0.85	61	6	218	54.5	4.8	0.31	1.11	0.95	24	11	3730	7.06365	2	0.36	1.87	0.93	6	7	1655	1.352	6	0.29	1.51	0.78	25	7	1555
2.7566	3	0.36	1.07	0.77	55	6	3300	1.772	4	0.33	1.22	0.76	32	2	800	43.89	3.2	0.3	0.69	0.94	69	15	2670	6.88767	3	0.307692	1.55	0.844696	14	6	2750	0.928	1.5	0.43	0.83	0.94	64	5	500
2.52007	4	0.31	1.27	0.79	134	12	4063	6.382	3	0.34	1.19	0.86	28	6	300	42.99	3.1	0.21	0.85	0.93	13	14	3000	6.85273	4	0.34632	1.03765	0.944511	178	5	2350	0.545	4	0.31	1.3	0.81	19	6	600
1.50651	7	0.3	1.52	0.73	68	12	8720	4.57	2.5	0.32	1.13	0.92	54	3	1000	7.86	3.9	0.22	1.01	0.66	10	12	2500	6.03	11	0.339869	1.11749	0.806099	19	6	750	2.232	6	0.28	1.56	0.8	83	5	2800
5.03327	4	0.32	1.3	0.81	21	5	85	2.322	5	0.28	1.47	0.82	19	6	2000	7.13	3.2	0.24	0.8	0.75	91	7	85	5.55688	6	0.487179	1.55	1	19	6	1630	0.59	7	0.26	1.63	0.78	17	12	4000
2.91166	7	0.27	1.66	0.8	26	12	2400	0.56	6	0.33	1.33	0.68	12	12	134	6.66	3.1	0.3	0.86	0.8	55	2	2500	5.44542	4	0.379487	0.998579	0.908946	7	6	1000	10.69	4	0.3	1.38	0.86	21	4	450
4.57994	2	0.38	0.99	0.9	31	10	185	2.964	4	0.32	1.29	0.86	9	3	800	4.27	2.5	0.29	0.94	0.83	65	14	240	5.1132	6	0.287179	1.5124	0.77722	15	12	1420	7.759	0.5	0.47	0.69	1	16	1	460
0.244321	2	0.35	1.04	0.95	81	6	1800	3.246	1	0.4	0.69	1	13	3	110	3.71	0.5	0.27	1	0.93	33	7	1650	4.77827	1	0.32	1.04	0.95	11	8	1600	3.124	5	0.29	1.47	0.82	18	8	150
5.87198	2	0.38	0.99	0.9	26	6	350	1.443	3	0.32	1.23	0.89	11	10	2800									4.61266	5	0.3	1.35	0.84	12	8	1560	5.252	1	0.47	0.69	1	18	1	1100
2.86711	3	0.28	1.59	0.72	67	10	1132	2.431	1	0.47	0.69	1	14	3	1000									4.52899	7	0.307782	1.36298	0.760692	14	7	1400	3.58	4	0.31	1.29	0.8	29	10	2450
7.56573	8	0.35	1.5	0.93	67	3	1900	0.418	4	0.29	1.37	0.85	6	10	1500									4.25447	6	0.325397	1.18929	0.85789	19	7	1400	4.937	3	0.34	1.15	0.83	19	14	200
4.21474	5	0.32	1.19	0.83	14	5	2256	8.321	7	0.27	1.6	0.77	17	0	1055									4.24149	7	0.3	1.27	0.79	11	12	1750	5.934	3	0.33	1.19	0.86	20	6	300
4.81126	4	0.35	1.04	0.95	46	3	4000	4.534	1	0.47	0.69	1	24	3	1300									4.17088	2	0.27	1.81	0.7	19	12	800	2.432	1	0.47	0.69	1	13	6	300
1.8405	2	0.32	1.26	0.79	19	12	11000	3.082	4	0.36	0.98	0.9	13	4	500									4.01552	4	0.27	1.57	0.81	19	2	1850	11.435	14	0.48	0.69	1	67	2	1700
20.948	9	0.49	1.5	1	31	4	3100	14.373	3	0.27	1.22	0.88	16	8	250									3.9044	5	0.36	1.14	0.71	14	8	800	4.701	3	0.37	1.11	0.8	24	3	1450
4.7461	4	0.33	1.22	0.76	21	6	515	3.356	8	0.31	1.5	0.68	27	8	190									3.6878	5	0.289855	1.46786	0.819226	12	10	1680	1.923	2	0.44	0.87	0.79	31	4	3000
4.11032	2	0.36	1.04	0.95	31	6	60	13.193	6	0.29	1.44	0.74	11	4	180									3.49763	7	0.267196	1.61004	0.774266	19	4	1800	11.414	3	0.31	1.23	0.89	49	4	550
2.46567	1	0.46	0.69	1	12	4	110	11.302	5	0.3	1.41	0.79	24	8	2000									3.31494	4	0.28	1.43	0.8	17	5	650	5.271	1	0.49	0.69	1	59	0	2000
7.1565	5	0.3	1.33	0.83	19	5	60	3.35	3	0.31	1.23	0.89	63	3	4000									3.09175	7	0.29	1.45	0.81	19	9	1800	3.61	2	0.36	1.04	0.94	29	4	280
11.574	9	0.47	0.69	1	61	3	3226	1.888	4	0.31	1.27	0.79	18	2	120									2.96398	4	0.3	1.37	0.85	8	7	1000	9.032	1	0.48	0.69	1	18	0	1200
1.13214	3	0.27	1	0.75	61	8	300	5.263	4	0.28	1.36	0.84	68	2	300									2.95114	4	0.37	1.04	0.75	16	8	1600	1.853	4	0.47	0.69	1	36	7	2850
2.89868	2	0.35	1.04	0.95	25	3	2000	3.301	5	0.28	1.43	0.8	15	12	280									2.62419	12	0.318233	1.28706	0.86433	16	2	800	1.651	5	0.31	1.34	0.75	12	3	750
6.48876	6	0.29	1.51	0.78	143	5	896	6.451	3	0.32	1.21	0.88	25	4	360									2.59916	6	0.273784	1.66006	0.755527	19	6	1120	2.958	2	0.47	0.69	1	39	4	430
10.8891	9	0.35	1.72	0.81	25	5	100	10.066	3	0.33	1.22	0.88	8	3	500									2.43897	5	0.33	1.04	0.95	9	7	1800	3.712	3	0.31	1.18	0.85	28	3	1148
2.21387	6	0.26	1.57	0.81	22	12	4500	5.764	2	0.35	1.04	0.95	29	7	200									2.32498	5	0.45	0.69	1	26	5	160	1.163	2	0.36	1.03	0.94	29	2	470
7.27062	5	0.32	1.25	0.78	73	12	2000	7.887	4	0.32	1.29	0.8	12	7	1700									2.23457	4	0.30662	1.41014	0.724667	9	4	850	12.986	2	0.35	1.04	0.95	68	5	660
6.30767	4	0.37	1.17	0.73	72	8	2677	5.425	8	0.32	1.29	0.8	13	12	875									2.02139	3	0.42	1.18	0.74	10	8	850	3.794	2	0.38	1.01	0.92	19	3	920
1.67277	5	0.28	1.46	0.82	71	13	33000	2.47	4	0.3	1.31	0.81	8	3	350									1.81557	4	0.37	1.5	0.77	17	5	800	5.84	2	0.36	1.04	0.95	21	6	350
3.19949	4	0.32	1.24	0.77	67	12	2440	3.698	4	0.31	1.28	0.79	18	6	1315									1.4532	1	0.365		0.753534	21	7	900	3.315	3	0.37	1.07	0.77	39	6	832
2.66833	2	0.41	0.92	0.84	17	4	150	6.13	2	0.37	1.01	0.92	18	3	233									1.41417	6	0.34	1.42	0.79	5	6	1200
3.70869	5	0.33	1.33	0.74	70	12	20000	1.792	2	0.36	1.02	0.93	13	3	345									1.28218	3	0.34	0.69	0.74	6	4	3655
1.49586	4	0.31	1.32	0.82	68	8	320																	1.2171	2	0.33	1.12	0.81	18	5	2700
23.494	8	0.35	1.4	0.8	24	3	1312																	1.15063	2	0.32	1.19	0.86	18	10	200
4.44191	4	0.29	1.33	0.83	39	0	71																	1.00596	2	0.29	0.9	0.82	8	12	1300
3.36148	3	0.37	1.09	0.79	31	4	291																	0.95686	2	0.283688	1.065	0.9	16	5	2400
3.04912	3	0.36	1.13	0.81	19	12	3370																	0.946205	3	0.275709	1.03	0.94	74	0	900
3.29516	6	0.28	1.2	0.79	96	8	3660																	0.461435	2	0.27	0.69	0.79	12	2	1500
4.0603	6	0.28	1.2	0.76	7	5	80																	0.431947	2	0.27	0.69	0.73	6	10	1800
10.6599	2	0.42	1.5	0.83	28	8	560																	0.238127	1	0.26	0.693147	0.754549	11	6	340
22.1945	3	0.42	1.5	1	314	6	2000																	0.120109	3	0.26	0.69	0.76	74	0	1105
2.3541	3	0.31	0.9	0.89	41	8	5000																	0.461435	2	0.27	0.69	0.79	15	5	930
1.89846	7	0.46	1.6	0.72	65	4	1037																	0.431947	2	0.27	0.69	0.73	6	7	2850
8.9115	4	0.35	1.12	0.81	61	10	3000																	0.238127	1	0.26	0.693147	0.754549	63	0	900
10.2987	6	0.3	1.38	0.77	31	16	185																	0.120109	3	0.26	0.69	0.76	59	2	940
3.30898	3	0.33	1.15	0.83	25	2	2500
1.97796	1	0.47	0.69	0.72	16	4	49
2.22887	3	0.35	1.11	0.8	30	6	156
5.34007	5	0.27	1.7	0.74	16	12	360
3.22664	3	0.32	1.22	0.88	23	4	83
3.50995	6	0.27	1.53	0.79	30	12	205
0.822052	6	0.26	0.66	0.79	68	6	159
1.64101	4	0.26	1	0.79	71	12	3000
4.66209	3	0.36	1.09	0.79	61	5	700
0.363816	3	0.29	0.6	0.72	31	2	218
1.244	7	0.27	1.3	0.78	27	18	145
